# Supplementary material for: Preoperative systemic immune-inflammation index as a prognostic indicator for patients with urothelial carcinoma
Source: Front Immunol. 2023 Nov 20;14:1275033. doi: 10.3389/fimmu.2023.1275033 (PMC10694229; doi:10.3389/fimmu.2023.1275033)
Supplement: Supplementary Figure 2 — Publication bias analysis. (A) Publication bias funnel plot for OS; (B) Publication bias funnel plot for CSS; (C) Publication bias funnel plot for RFS; (D) Publication bias funnel plot for PFS. [file DataSheet_2.zip]

Archive with 4 entries (4 files):
- Figure S2/Figure S2-1.JPEG
- Figure S2/Figure S2-2.JPEG
- Figure S2/Figure S2-3.JPEG
- Figure S2/Figure S2-4.JPEG
